# Supplementary material for: Antimicrobial Effect of Cellulose Nanofibrils (CNFs) and Biobased Additives in Polyvinyl Alcohol Nanocomposite Materials for Sustainable Food Packaging Application
Source: Polymers (Basel). 2026 Mar 31;18(7):846. doi: 10.3390/polym18070846 (PMC13075142; doi:10.3390/polym18070846)
Supplement: Supplementary file 1 [file polymers-18-00846-s001.zip]

Archive with 1 entries (1 files):
- polymers-4209480-supplementary.pdf
